# Supplementary material for: ﻿Hivanua, a new genus of harmochirine jumping spiders from the Marquesas Islands (Araneae, Salticidae, Harmochirina)
Source: Zookeys. 2024 May 9;1200:215–30. doi: 10.3897/zookeys.1200.120868 (PMC11099472; doi:10.3897/zookeys.1200.120868)
Supplement: XML Treatment for Hivanua [file zookeys.1200.120868-treatment1.xml]

<!DOCTYPE tp:taxon-treatment
  PUBLIC "-//TaxonX//DTD Taxonomic Treatment Publishing DTD v0 20100105//EN" "tax-treatment-NSO.dtd">
<tp:taxon-treatment xmlns:tp="http://www.plazi.org/taxpub"><tp:treatment-meta><kwd-group><label>Taxon classification</label><kwd>
              <named-content content-type="kingdom">Animalia</named-content>
            </kwd><kwd>
              <named-content content-type="order">Araneae</named-content>
            </kwd><kwd>
              <named-content content-type="family">Salticidae</named-content>
            </kwd></kwd-group><mixed-citation publication-type="journal"><person-group><name><surname>Maddison</surname><given-names>Wayne P.</given-names></name></person-group><article-title>﻿<italic><tp:taxon-name><tp:taxon-name-part taxon-name-part-type="genus" reg="Hivanua">Hivanua</tp:taxon-name-part></tp:taxon-name></italic>, a new genus of harmochirine jumping spiders from the Marquesas Islands (<tp:taxon-name><tp:taxon-name-part taxon-name-part-type="order">Araneae</tp:taxon-name-part></tp:taxon-name>, <tp:taxon-name><tp:taxon-name-part taxon-name-part-type="family">Salticidae</tp:taxon-name-part></tp:taxon-name>, <tp:taxon-name><tp:taxon-name-part taxon-name-part-type="subtribe">Harmochirina</tp:taxon-name-part></tp:taxon-name>)</article-title><source>Zookeys</source><day>09</day><month>05</month><year>2024</year><volume>1200</volume><fpage>215</fpage><lpage>230</lpage><pub-id pub-id-type="doi">10.3897/zookeys.1200.120868</pub-id></mixed-citation></tp:treatment-meta><tp:nomenclature><label>﻿</label><tp:taxon-name>
            <object-id xmlns:xlink="http://www.w3.org/1999/xlink" content-type="arpha" xlink:type="simple">DE40875F-DDC8-5160-9373-521C05D388AE</object-id>
            <tp:taxon-name-part taxon-name-part-type="genus" reg="Hivanua">Hivanua</tp:taxon-name-part>
            <object-id xmlns:xlink="http://www.w3.org/1999/xlink" content-type="zoobank" xlink:type="simple">https://zoobank.org/26435A4C-485C-41E5-BA18-40592736CB81</object-id>
          </tp:taxon-name><tp:taxon-authority>Maddison</tp:taxon-authority><tp:taxon-status xmlns:xlink="http://www.w3.org/1999/xlink" xlink:type="simple">gen. nov.</tp:taxon-status></tp:nomenclature><tp:treatment-sec sec-type="type species" id="SECID0EKUAG"><title>Type species.</title><p><italic><tp:taxon-name><tp:taxon-name-part taxon-name-part-type="genus" reg="Hivanua">Hivanua</tp:taxon-name-part><tp:taxon-name-part taxon-name-part-type="species" reg="tekao">tekao</tp:taxon-name-part></tp:taxon-name></italic> Maddison, sp. nov.</p></tp:treatment-sec><tp:treatment-sec sec-type="Species included" id="SECID0E2UAG"><title>Species included.</title><p><italic><tp:taxon-name><tp:taxon-name-part taxon-name-part-type="genus" reg="Hivanua">Hivanua</tp:taxon-name-part><tp:taxon-name-part taxon-name-part-type="species" reg="flavipes">flavipes</tp:taxon-name-part></tp:taxon-name></italic> (Berland, 1933), comb. nov., transferred from <italic><tp:taxon-name><tp:taxon-name-part taxon-name-part-type="genus" reg="Havaika">Havaika</tp:taxon-name-part></tp:taxon-name></italic>.</p><p><italic><tp:taxon-name><tp:taxon-name-part taxon-name-part-type="genus" reg="Hivanua">Hivanua</tp:taxon-name-part><tp:taxon-name-part taxon-name-part-type="species" reg="nigrescens">nigrescens</tp:taxon-name-part></tp:taxon-name></italic> (Berland, 1933), comb. nov., transferred from <italic><tp:taxon-name><tp:taxon-name-part taxon-name-part-type="genus" reg="Plexippus">Plexippus</tp:taxon-name-part></tp:taxon-name></italic>.</p><p><italic><tp:taxon-name><tp:taxon-name-part taxon-name-part-type="genus" reg="Hivanua">Hivanua</tp:taxon-name-part><tp:taxon-name-part taxon-name-part-type="species" reg="nigrolineata">nigrolineata</tp:taxon-name-part></tp:taxon-name></italic> (Berland, 1933), comb. nov., transferred from <italic><tp:taxon-name><tp:taxon-name-part taxon-name-part-type="genus" reg="Havaika">Havaika</tp:taxon-name-part></tp:taxon-name></italic>.</p><p><italic><tp:taxon-name><tp:taxon-name-part taxon-name-part-type="genus" reg="Hivanua">Hivanua</tp:taxon-name-part><tp:taxon-name-part taxon-name-part-type="species" reg="rufescens">rufescens</tp:taxon-name-part></tp:taxon-name></italic> (Berland, 1934), comb. nov., transferred from <italic><tp:taxon-name><tp:taxon-name-part taxon-name-part-type="genus" reg="Habronattus">Habronattus</tp:taxon-name-part></tp:taxon-name></italic>.</p><p><italic><tp:taxon-name><tp:taxon-name-part taxon-name-part-type="genus" reg="Hivanua">Hivanua</tp:taxon-name-part><tp:taxon-name-part taxon-name-part-type="species" reg="tekao">tekao</tp:taxon-name-part></tp:taxon-name></italic> Maddison, sp. nov.</p><p><italic><tp:taxon-name><tp:taxon-name-part taxon-name-part-type="genus" reg="Hivanua">Hivanua</tp:taxon-name-part><tp:taxon-name-part taxon-name-part-type="species" reg="triangulifera">triangulifera</tp:taxon-name-part></tp:taxon-name></italic> (Berland, 1933), comb. nov., transferred from <italic><tp:taxon-name><tp:taxon-name-part taxon-name-part-type="genus" reg="Havaika">Havaika</tp:taxon-name-part></tp:taxon-name></italic>.</p></tp:treatment-sec><tp:treatment-sec sec-type="etymology" id="SECID0EQYAG"><title>Etymology.</title><p>An arbitrary combination of letters, containing a reference to the largest two islands of their range, Hiva Oa and Nuku Hiva. Grammatical gender: feminine.</p></tp:treatment-sec><tp:treatment-sec sec-type="diagnosis" id="SECID0EVYAG"><title>Diagnosis.</title><p>Reflective scales and relatively sparse setation on the legs distinguish <italic><tp:taxon-name><tp:taxon-name-part taxon-name-part-type="genus" reg="Hivanua">Hivanua</tp:taxon-name-part></tp:taxon-name></italic> and <italic><tp:taxon-name><tp:taxon-name-part taxon-name-part-type="genus" reg="Havaika">Havaika</tp:taxon-name-part></tp:taxon-name></italic> from other genera of the pellenine subgroup of harmochirines, which have fuller and more varied setation. <italic><tp:taxon-name><tp:taxon-name-part taxon-name-part-type="genus" reg="Hivanua">Hivanua</tp:taxon-name-part></tp:taxon-name></italic> is distinct from <italic><tp:taxon-name><tp:taxon-name-part taxon-name-part-type="genus" reg="Havaika">Havaika</tp:taxon-name-part></tp:taxon-name></italic> by a more posterior placement of the epigynal coupling pocket (<abbrev xmlns:xlink="http://www.w3.org/1999/xlink" xlink:title="epigynal coupling pocket" id="ABBRID0EXZAG" xlink:type="simple">ECP</abbrev>). In <italic><tp:taxon-name><tp:taxon-name-part taxon-name-part-type="genus" reg="Hivanua">Hivanua</tp:taxon-name-part></tp:taxon-name></italic>, the crescent-shaped atrial ridges shielding the openings reach posteriorly only as far as the midpoint of the <abbrev xmlns:xlink="http://www.w3.org/1999/xlink" xlink:title="epigynal coupling pocket" id="ABBRID0EC1AG" xlink:type="simple">ECP</abbrev>; in <italic><tp:taxon-name><tp:taxon-name-part taxon-name-part-type="genus" reg="Havaika">Havaika</tp:taxon-name-part></tp:taxon-name></italic>, the atrial ridges merge with the posterior end of the <abbrev xmlns:xlink="http://www.w3.org/1999/xlink" xlink:title="epigynal coupling pocket" id="ABBRID0EN1AG" xlink:type="simple">ECP</abbrev> (<xref ref-type="bibr" rid="B23">Prószyński 2002</xref>, <xref ref-type="bibr" rid="B24">2008</xref>). Male first leg of <italic><tp:taxon-name><tp:taxon-name-part taxon-name-part-type="genus" reg="Hivanua">Hivanua</tp:taxon-name-part></tp:taxon-name></italic> unusually long; for example, the holotype of <italic><tp:taxon-name><tp:taxon-name-part taxon-name-part-type="genus" reg="Hivanua">H.</tp:taxon-name-part><tp:taxon-name-part taxon-name-part-type="species" reg="tekao">tekao</tp:taxon-name-part></tp:taxon-name></italic> sp. nov. has a body length of 6.9 mm but a first leg length (femur to tarsus) of 12.5 mm. Third patella+tibia about the same length as fourth (distinctly longer in <italic><tp:taxon-name><tp:taxon-name-part taxon-name-part-type="genus" reg="Pellenes">Pellenes</tp:taxon-name-part></tp:taxon-name></italic> and <italic><tp:taxon-name><tp:taxon-name-part taxon-name-part-type="genus" reg="Habronattus">Habronattus</tp:taxon-name-part></tp:taxon-name></italic>). Palp with bulb smaller relative to cymbium and tibia compared to <italic><tp:taxon-name><tp:taxon-name-part taxon-name-part-type="genus" reg="Habronattus">Habronattus</tp:taxon-name-part></tp:taxon-name></italic> and <italic><tp:taxon-name><tp:taxon-name-part taxon-name-part-type="genus" reg="Pellenes">Pellenes</tp:taxon-name-part></tp:taxon-name></italic>. <abbrev xmlns:xlink="http://www.w3.org/1999/xlink" xlink:title="terminal apophysis" id="ABBRID0EH3AG" xlink:type="simple">TmA</abbrev> sometimes present, unlike <italic><tp:taxon-name><tp:taxon-name-part taxon-name-part-type="genus" reg="Havaika">Havaika</tp:taxon-name-part></tp:taxon-name></italic>. First leg tibia usually or often with four anterior ventral macrosetae (other harmochirines with fewer). (Four macrosetae present in all <italic><tp:taxon-name><tp:taxon-name-part taxon-name-part-type="genus" reg="Hivanua">H.</tp:taxon-name-part><tp:taxon-name-part taxon-name-part-type="species" reg="tekao">tekao</tp:taxon-name-part></tp:taxon-name></italic>/<tp:taxon-name><tp:taxon-name-part taxon-name-part-type="genus" reg="Hivanua">H.</tp:taxon-name-part><tp:taxon-name-part taxon-name-part-type="uncertainty-rank">cf.</tp:taxon-name-part><tp:taxon-name-part taxon-name-part-type="species" reg="tekao">tekao</tp:taxon-name-part></tp:taxon-name>, <italic><tp:taxon-name><tp:taxon-name-part taxon-name-part-type="genus" reg="Hivanua">H.</tp:taxon-name-part><tp:taxon-name-part taxon-name-part-type="species" reg="flavipes">flavipes</tp:taxon-name-part></tp:taxon-name></italic>, <italic><tp:taxon-name><tp:taxon-name-part taxon-name-part-type="genus" reg="Hivanua">H.</tp:taxon-name-part><tp:taxon-name-part taxon-name-part-type="species" reg="nigrolineata">nigrolineata</tp:taxon-name-part></tp:taxon-name></italic>, and about half of the <italic><tp:taxon-name><tp:taxon-name-part taxon-name-part-type="genus" reg="Hivanua">H.</tp:taxon-name-part><tp:taxon-name-part taxon-name-part-type="species" reg="rufescens">rufescens</tp:taxon-name-part></tp:taxon-name></italic> specimens, mostly juveniles).</p></tp:treatment-sec><tp:treatment-sec sec-type="Species included" id="SECID0EL5AG"><title>Species included.</title><p>Six species are placed in <italic><tp:taxon-name><tp:taxon-name-part taxon-name-part-type="genus" reg="Hivanua">Hivanua</tp:taxon-name-part></tp:taxon-name></italic>, five of which were described by <xref ref-type="bibr" rid="B3">Berland (1933</xref>, <xref ref-type="bibr" rid="B4">1934</xref>). A new species, <italic><tp:taxon-name><tp:taxon-name-part taxon-name-part-type="genus" reg="Hivanua">H.</tp:taxon-name-part><tp:taxon-name-part taxon-name-part-type="species" reg="tekao">tekao</tp:taxon-name-part></tp:taxon-name></italic> sp. nov., is described below, and one of Berland’s, <italic><tp:taxon-name><tp:taxon-name-part taxon-name-part-type="genus" reg="Hivanua">H.</tp:taxon-name-part><tp:taxon-name-part taxon-name-part-type="species" reg="rufescens">rufescens</tp:taxon-name-part></tp:taxon-name></italic>, is partially redescribed. The other four Berland species are not redescribed here except via illustrations of their female holotypes (in <named-content xmlns:xlink="http://www.w3.org/1999/xlink" content-type="dwc:institutional_code" xlink:title="Bernice P. Bishop Museum" xlink:href="http://grbio.org/institution/bishop-museum" xlink:type="simple">BPBM</named-content>, examined; Figs <xref ref-type="fig" rid="F2">3–10</xref>). The holotype of <italic><tp:taxon-name><tp:taxon-name-part taxon-name-part-type="genus" reg="Neaetha">N.</tp:taxon-name-part><tp:taxon-name-part taxon-name-part-type="species" reg="flavipes">flavipes</tp:taxon-name-part></tp:taxon-name></italic> is from “Hiva Oa, Mont Temetiu, 1300 m. d’alt.”, that of <italic><tp:taxon-name><tp:taxon-name-part taxon-name-part-type="genus" reg="Hivanua">H.</tp:taxon-name-part><tp:taxon-name-part taxon-name-part-type="species" reg="nigrescens">nigrescens</tp:taxon-name-part></tp:taxon-name></italic> is from “Tahuata: sommet du Haaoipu, 900 m”, that of <italic><tp:taxon-name><tp:taxon-name-part taxon-name-part-type="genus" reg="Hivanua">H.</tp:taxon-name-part><tp:taxon-name-part taxon-name-part-type="species" reg="nigrolineata">nigrolineata</tp:taxon-name-part></tp:taxon-name></italic> from “Nukuhiva: Ooumu”, and that of <italic><tp:taxon-name><tp:taxon-name-part taxon-name-part-type="genus" reg="Hivanua">H.</tp:taxon-name-part><tp:taxon-name-part taxon-name-part-type="species" reg="triangulifera">triangulifera</tp:taxon-name-part></tp:taxon-name></italic> from Tahuata. There is variation among species in body form, with <italic><tp:taxon-name><tp:taxon-name-part taxon-name-part-type="genus" reg="Hivanua">H.</tp:taxon-name-part><tp:taxon-name-part taxon-name-part-type="species" reg="nigrolineata">nigrolineata</tp:taxon-name-part></tp:taxon-name></italic> narrow and linearly marked, and <italic><tp:taxon-name><tp:taxon-name-part taxon-name-part-type="genus" reg="Hivanua">H.</tp:taxon-name-part><tp:taxon-name-part taxon-name-part-type="species" reg="nigrescens">nigrescens</tp:taxon-name-part></tp:taxon-name></italic> robust and with a rough texture. <italic><tp:taxon-name><tp:taxon-name-part taxon-name-part-type="genus" reg="Hivanua">H.</tp:taxon-name-part><tp:taxon-name-part taxon-name-part-type="species" reg="nigrescens">nigrescens</tp:taxon-name-part></tp:taxon-name></italic> was inexplicably synonymized with <italic><tp:taxon-name><tp:taxon-name-part taxon-name-part-type="genus" reg="Plexippus">Plexippus</tp:taxon-name-part><tp:taxon-name-part taxon-name-part-type="species" reg="paykulli">paykulli</tp:taxon-name-part></tp:taxon-name></italic> (Adouin, 1826) by Berland himself. The holotype of <italic><tp:taxon-name><tp:taxon-name-part taxon-name-part-type="genus" reg="Hivanua">H.</tp:taxon-name-part><tp:taxon-name-part taxon-name-part-type="species" reg="nigrescens">nigrescens</tp:taxon-name-part></tp:taxon-name></italic> is clearly a <italic><tp:taxon-name><tp:taxon-name-part taxon-name-part-type="genus" reg="Hivanua">Hivanua</tp:taxon-name-part></tp:taxon-name></italic> (Figs <xref ref-type="fig" rid="F2">5</xref>, <xref ref-type="fig" rid="F2">6</xref>), similar to <italic><tp:taxon-name><tp:taxon-name-part taxon-name-part-type="genus" reg="Hivanua">H.</tp:taxon-name-part><tp:taxon-name-part taxon-name-part-type="species" reg="tekao">tekao</tp:taxon-name-part></tp:taxon-name></italic> sp. nov. One wonders if Berland confused it with his <italic><tp:taxon-name><tp:taxon-name-part taxon-name-part-type="genus" reg="Sandalodes">Sandalodes</tp:taxon-name-part><tp:taxon-name-part taxon-name-part-type="species" reg="magnus">magnus</tp:taxon-name-part></tp:taxon-name></italic> Berland, 1933, which is indeed a synonym of <italic><tp:taxon-name><tp:taxon-name-part taxon-name-part-type="genus" reg="Plexippus">P.</tp:taxon-name-part><tp:taxon-name-part taxon-name-part-type="species" reg="paykulli">paykulli</tp:taxon-name-part></tp:taxon-name></italic>, and whose figures appeared in the same plate as <italic><tp:taxon-name><tp:taxon-name-part taxon-name-part-type="genus" reg="Sandalodes">Sandalodes</tp:taxon-name-part><tp:taxon-name-part taxon-name-part-type="species" reg="nigrescens">nigrescens</tp:taxon-name-part></tp:taxon-name></italic>.</p><fig id="F2" position="float" orientation="portrait"><object-id xmlns:xlink="http://www.w3.org/1999/xlink" content-type="doi" xlink:type="simple">10.3897/zookeys.1200.120868.figures3-10</object-id><object-id xmlns:xlink="http://www.w3.org/1999/xlink" content-type="arpha" xlink:type="simple">C5A145CA-585B-52B7-AAD0-A0286F8B566A</object-id><label>Figures 3–10.</label><caption><p>Berland’s holotypes of four <italic><tp:taxon-name><tp:taxon-name-part taxon-name-part-type="genus" reg="Hivanua">Hivanua</tp:taxon-name-part></tp:taxon-name></italic> species, each showing habitatus and ventral view of epigyne <bold>3, 4</bold> holotype of <italic><tp:taxon-name><tp:taxon-name-part taxon-name-part-type="genus" reg="Sandalodes">Sandalodes</tp:taxon-name-part><tp:taxon-name-part taxon-name-part-type="species" reg="flavipes">flavipes</tp:taxon-name-part></tp:taxon-name></italic> Berland, 1933 <bold>5, 6</bold> holotype of <italic><tp:taxon-name><tp:taxon-name-part taxon-name-part-type="genus" reg="Sandalodes">Sandalodes</tp:taxon-name-part><tp:taxon-name-part taxon-name-part-type="species" reg="nigrescens">nigrescens</tp:taxon-name-part></tp:taxon-name></italic> Berland, 1933 <bold>7, 8</bold> holotype of <italic><tp:taxon-name><tp:taxon-name-part taxon-name-part-type="genus" reg="Sandalodes">Sandalodes</tp:taxon-name-part><tp:taxon-name-part taxon-name-part-type="species" reg="nigrolineatus">nigrolineatus</tp:taxon-name-part></tp:taxon-name></italic> Berland, 1933 <bold>9, 10</bold> holotype of <italic><tp:taxon-name><tp:taxon-name-part taxon-name-part-type="genus" reg="Sandalodes">Sandalodes</tp:taxon-name-part><tp:taxon-name-part taxon-name-part-type="species" reg="triangulifera">triangulifera</tp:taxon-name-part></tp:taxon-name></italic> Berland, 1933. Abbreviations: CO, copulatory opening; <abbrev xmlns:xlink="http://www.w3.org/1999/xlink" xlink:title="epigynal coupling pocket" id="ABBRID0E6GBG" xlink:type="simple">ECP</abbrev>, epigynal coupling pocket. Scale bars: 1.0 mm for bodies; 0.1 mm for epigynes.</p></caption><graphic xmlns:xlink="http://www.w3.org/1999/xlink" xlink:href="zookeys-1200-215_article-120868__-g002.jpg" position="float" orientation="portrait" xlink:type="simple" id="oo_1044566.jpg"><uri content-type="original_file" xlink:type="simple">https://binary.pensoft.net/fig/1044566</uri></graphic></fig><p>Several of Berland’s Marquesan harmochirines are placed in <italic><tp:taxon-name><tp:taxon-name-part taxon-name-part-type="genus" reg="Hivanua">Hivanua</tp:taxon-name-part></tp:taxon-name></italic> only tentatively. <italic><tp:taxon-name><tp:taxon-name-part taxon-name-part-type="genus" reg="Hivanua">Hivanua</tp:taxon-name-part><tp:taxon-name-part taxon-name-part-type="species" reg="rufescens">rufescens</tp:taxon-name-part></tp:taxon-name></italic> can be placed with the type species <italic><tp:taxon-name><tp:taxon-name-part taxon-name-part-type="genus" reg="Hivanua">H.</tp:taxon-name-part><tp:taxon-name-part taxon-name-part-type="species" reg="tekao">tekao</tp:taxon-name-part></tp:taxon-name></italic> sp. nov. with confidence based on the molecular evidence. These two species, along with <italic><tp:taxon-name><tp:taxon-name-part taxon-name-part-type="genus" reg="Hivanua">H.</tp:taxon-name-part><tp:taxon-name-part taxon-name-part-type="species" reg="nigrescens">nigrescens</tp:taxon-name-part></tp:taxon-name></italic> and <italic><tp:taxon-name><tp:taxon-name-part taxon-name-part-type="genus" reg="Hivanua">H.</tp:taxon-name-part><tp:taxon-name-part taxon-name-part-type="species" reg="triangulifera">triangulifera</tp:taxon-name-part></tp:taxon-name></italic>, are large bodied, distinctly larger than most of the Hawaiian <italic><tp:taxon-name><tp:taxon-name-part taxon-name-part-type="genus" reg="Havaika">Havaika</tp:taxon-name-part></tp:taxon-name></italic>. The remaining two species, <italic><tp:taxon-name><tp:taxon-name-part taxon-name-part-type="genus" reg="Hivanua">H.</tp:taxon-name-part><tp:taxon-name-part taxon-name-part-type="species" reg="nigrolineata">nigrolineata</tp:taxon-name-part></tp:taxon-name></italic> and <italic><tp:taxon-name><tp:taxon-name-part taxon-name-part-type="genus" reg="Hivanua">H.</tp:taxon-name-part><tp:taxon-name-part taxon-name-part-type="species" reg="flavipes">flavipes</tp:taxon-name-part></tp:taxon-name></italic>, are considerably smaller-bodied and more delicate, and could easily be mistaken for <italic><tp:taxon-name><tp:taxon-name-part taxon-name-part-type="genus" reg="Havaika">Havaika</tp:taxon-name-part></tp:taxon-name></italic>. They share with the larger <italic><tp:taxon-name><tp:taxon-name-part taxon-name-part-type="genus" reg="Hivanua">Hivanua</tp:taxon-name-part></tp:taxon-name></italic> one distinction from <italic><tp:taxon-name><tp:taxon-name-part taxon-name-part-type="genus" reg="Havaika">Havaika</tp:taxon-name-part></tp:taxon-name></italic>, the more anterior placement of epigynal atria. For this, and for geographical parsimony, I will here place them into <italic><tp:taxon-name><tp:taxon-name-part taxon-name-part-type="genus" reg="Hivanua">Hivanua</tp:taxon-name-part></tp:taxon-name></italic>, but this should be considered provisional until more material can be found and studied.</p><p>Species taxonomy of <italic><tp:taxon-name><tp:taxon-name-part taxon-name-part-type="genus" reg="Hivanua">Hivanua</tp:taxon-name-part></tp:taxon-name></italic> is made difficult by the simplicity of the markings and genitalia, by the paucity of specimens, and by the fact that Berland’s type specimens are mostly female, harder to distinguish than males. Berland considered specimens from different islands as conspecific without good explanation. Adding to these difficulties is confusion over the geographic provenance of some specimens, mentioned under <italic><tp:taxon-name><tp:taxon-name-part taxon-name-part-type="genus" reg="Hivanua">H.</tp:taxon-name-part><tp:taxon-name-part taxon-name-part-type="species" reg="rufescens">rufescens</tp:taxon-name-part></tp:taxon-name></italic> below.</p></tp:treatment-sec><ref-list><ref id="B23"><mixed-citation xmlns:xlink="http://www.w3.org/1999/xlink" xlink:type="simple"><person-group><name name-style="western"><surname>Prószyński</surname><given-names>J</given-names></name></person-group> (<year>2002</year>) <article-title>Remarks on <tp:taxon-name><tp:taxon-name-part taxon-name-part-type="family">Salticidae</tp:taxon-name-part></tp:taxon-name> (<tp:taxon-name><tp:taxon-name-part taxon-name-part-type="order">Aranei</tp:taxon-name-part></tp:taxon-name>) from Hawaii, with description of <italic><tp:taxon-name><tp:taxon-name-part taxon-name-part-type="genus">Havaika</tp:taxon-name-part></tp:taxon-name></italic> - gen. nov.</article-title><source><tp:taxon-name><tp:taxon-name-part taxon-name-part-type="phylum">Arthropoda</tp:taxon-name-part></tp:taxon-name> Selecta</source><volume>10</volume>: <fpage>225</fpage>–<lpage>241</lpage>.</mixed-citation></ref><ref id="B24"><mixed-citation xmlns:xlink="http://www.w3.org/1999/xlink" xlink:type="simple"><person-group><name name-style="western"><surname>Prószyński</surname><given-names>J</given-names></name></person-group> (<year>2008</year>) <article-title>A Survey of <italic><tp:taxon-name><tp:taxon-name-part taxon-name-part-type="genus">Havaika</tp:taxon-name-part></tp:taxon-name></italic> (<tp:taxon-name><tp:taxon-name-part taxon-name-part-type="order">Aranei</tp:taxon-name-part></tp:taxon-name>: <tp:taxon-name><tp:taxon-name-part taxon-name-part-type="family">Salticidae</tp:taxon-name-part></tp:taxon-name>), and endemic genus from Hawaii, including descriptions of new species.</article-title><source><tp:taxon-name><tp:taxon-name-part taxon-name-part-type="phylum">Arthropoda</tp:taxon-name-part></tp:taxon-name> Selecta</source><volume>16</volume>: <fpage>195</fpage>–<lpage>213</lpage>.</mixed-citation></ref><ref id="B3"><mixed-citation xmlns:xlink="http://www.w3.org/1999/xlink" xlink:type="simple"><person-group><name name-style="western"><surname>Berland</surname><given-names>L</given-names></name></person-group> (<year>1933</year>) <article-title>Araignées des Iles Marquises. Bernice P.</article-title><source>Bishop Museum Bulletin</source><volume>114</volume>: <fpage>39</fpage>–<lpage>70</lpage>.</mixed-citation></ref><ref id="B4"><mixed-citation xmlns:xlink="http://www.w3.org/1999/xlink" xlink:type="simple"><person-group><name name-style="western"><surname>Berland</surname><given-names>L</given-names></name></person-group> (<year>1934</year>) <article-title>Araignées de Polynésie.</article-title><source>Annales de la Société Entomologique de France</source><volume>103</volume>(<issue>3–4</issue>): <fpage>321</fpage>–<lpage>336</lpage>. <ext-link xlink:href="10.1080/21686351.1934.12280240" ext-link-type="doi" xlink:type="simple">https://doi.org/10.1080/21686351.1934.12280240</ext-link></mixed-citation></ref></ref-list></tp:taxon-treatment>
