# Supplementary material for: ﻿Hivanua, a new genus of harmochirine jumping spiders from the Marquesas Islands (Araneae, Salticidae, Harmochirina)
Source: Zookeys. 2024 May 9;1200:215–30. doi: 10.3897/zookeys.1200.120868 (PMC11099472; doi:10.3897/zookeys.1200.120868)
Supplement: XML Treatment for Hivanua rufescens [file zookeys.1200.120868-treatment2.xml]

<!DOCTYPE tp:taxon-treatment
  PUBLIC "-//TaxonX//DTD Taxonomic Treatment Publishing DTD v0 20100105//EN" "tax-treatment-NSO.dtd">
<tp:taxon-treatment xmlns:tp="http://www.plazi.org/taxpub"><tp:treatment-meta><kwd-group><label>Taxon classification</label><kwd>
              <named-content content-type="kingdom">Animalia</named-content>
            </kwd><kwd>
              <named-content content-type="order">Araneae</named-content>
            </kwd><kwd>
              <named-content content-type="family">Salticidae</named-content>
            </kwd></kwd-group><mixed-citation publication-type="journal"><person-group><name><surname>Maddison</surname><given-names>Wayne P.</given-names></name></person-group><article-title>﻿<italic><tp:taxon-name><tp:taxon-name-part taxon-name-part-type="genus" reg="Hivanua">Hivanua</tp:taxon-name-part></tp:taxon-name></italic>, a new genus of harmochirine jumping spiders from the Marquesas Islands (<tp:taxon-name><tp:taxon-name-part taxon-name-part-type="order">Araneae</tp:taxon-name-part></tp:taxon-name>, <tp:taxon-name><tp:taxon-name-part taxon-name-part-type="family">Salticidae</tp:taxon-name-part></tp:taxon-name>, <tp:taxon-name><tp:taxon-name-part taxon-name-part-type="subtribe">Harmochirina</tp:taxon-name-part></tp:taxon-name>)</article-title><source>Zookeys</source><day>09</day><month>05</month><year>2024</year><volume>1200</volume><fpage>215</fpage><lpage>230</lpage><pub-id pub-id-type="doi">10.3897/zookeys.1200.120868</pub-id></mixed-citation></tp:treatment-meta><tp:nomenclature><label>﻿</label><tp:taxon-name>
            <object-id xmlns:xlink="http://www.w3.org/1999/xlink" content-type="arpha" xlink:type="simple">5B49ADB3-4699-5F5B-B36C-CD5262D6DE75</object-id>
            <tp:taxon-name-part taxon-name-part-type="genus" reg="Hivanua">Hivanua</tp:taxon-name-part>
            <tp:taxon-name-part taxon-name-part-type="species" reg="rufescens">rufescens</tp:taxon-name-part>
          </tp:taxon-name><tp:taxon-authority>(Berland, 1934)</tp:taxon-authority><tp:taxon-status xmlns:xlink="http://www.w3.org/1999/xlink" xlink:type="simple">comb. nov.</tp:taxon-status><xref ref-type="fig" rid="F3">Figs 11–14</xref><tp:nomenclature-citation-list><tp:nomenclature-citation><tp:taxon-name>
                <tp:taxon-name-part taxon-name-part-type="genus" reg="Sandalodes">Sandalodes</tp:taxon-name-part>
                <tp:taxon-name-part taxon-name-part-type="species" reg="rufescens">rufescens</tp:taxon-name-part>
              </tp:taxon-name><comment>Berland, 1934.</comment></tp:nomenclature-citation><tp:nomenclature-citation><tp:taxon-name>
                <tp:taxon-name-part taxon-name-part-type="genus" reg="Habronattus">Habronattus</tp:taxon-name-part>
                <tp:taxon-name-part taxon-name-part-type="species" reg="rufescens">rufescens</tp:taxon-name-part>
              </tp:taxon-name><comment>—<xref ref-type="bibr" rid="B23">Prószyński 2002</xref>.</comment></tp:nomenclature-citation></tp:nomenclature-citation-list></tp:nomenclature><tp:treatment-sec sec-type="diagnosis" id="SECID0ESNBG"><title>Diagnosis.</title><p>Similar to <italic><tp:taxon-name><tp:taxon-name-part taxon-name-part-type="genus" reg="Hivanua">H.</tp:taxon-name-part><tp:taxon-name-part taxon-name-part-type="species" reg="tekao">tekao</tp:taxon-name-part></tp:taxon-name></italic> sp. nov., large bodied, with long appendages, especially first legs in male, and light to medium brown throughout, except for indistinct markings. Distinguished from <italic><tp:taxon-name><tp:taxon-name-part taxon-name-part-type="genus" reg="Hivanua">H.</tp:taxon-name-part><tp:taxon-name-part taxon-name-part-type="species" reg="tekao">tekao</tp:taxon-name-part></tp:taxon-name></italic> sp. nov. by lack of <abbrev xmlns:xlink="http://www.w3.org/1999/xlink" xlink:title="terminal apophysis" id="ABBRID0EOOBG" xlink:type="simple">TmA</abbrev> (Fig. <xref ref-type="fig" rid="F3">11</xref>).</p></tp:treatment-sec><tp:treatment-sec sec-type="description" id="SECID0EWOBG"><title>Description.</title><p><bold>Male</bold> (based on specimen IDWM.22076). Carapace length 3.95, width 2.86; abdomen length 3.8. <bold><italic>Carapace</italic></bold> (Fig. <xref ref-type="fig" rid="F3">14</xref>): slightly swollen at the cheeks, as if the cheliceral muscles are strong. Medium brown, with two longitudinal thoracic bands. <bold><italic>Clypeus</italic></bold> medium orange-brown, with a few white setae. <bold><italic>Chelicerae</italic></bold> vertical, orange-brown, with only sparse setae (Fig. <xref ref-type="fig" rid="F3">13</xref>). One simple retromarginal and two promarginal teeth. <bold><italic>Palp</italic></bold>, like legs, uniformly brown with few setae. Patella and tibia unusually long compared to other pellenine harmochirines. Embolus thin, originating at about 7:30 (Fig. <xref ref-type="fig" rid="F3">11</xref>). Lacks <abbrev xmlns:xlink="http://www.w3.org/1999/xlink" xlink:title="terminal apophysis" id="ABBRID0EWPBG" xlink:type="simple">TmA</abbrev>. <bold><italic>Legs</italic></bold> brown, front legs darker (medium rusty brown), back legs paler (light honey-brown). First legs especially long. First tibia with three anterior and three posterior ventral macrosetae. <bold><italic>Abdomen</italic></bold> indistinctly marked, with a trace of a central chevron.</p><p><bold>Female.</bold> See <xref ref-type="bibr" rid="B23">Prószyński (2002)</xref>.</p></tp:treatment-sec><tp:treatment-sec sec-type="natural history" id="SECID0EIQBG"><title>Natural history.</title><p>The habitat is a “mountain ridge cloud forest” (<xref ref-type="bibr" rid="B9">Gillespie 2003</xref>). Although no specific notes were taken regarding the collecting methods for <italic><tp:taxon-name><tp:taxon-name-part taxon-name-part-type="genus" reg="Hivanua">H.</tp:taxon-name-part><tp:taxon-name-part taxon-name-part-type="species" reg="rufescens">rufescens</tp:taxon-name-part></tp:taxon-name></italic>, the material listed below was bycatch of fieldwork seeking <italic><tp:taxon-name><tp:taxon-name-part taxon-name-part-type="genus" reg="Tetragnatha">Tetragnatha</tp:taxon-name-part></tp:taxon-name></italic> and was most likely collected at night and from foliage (R. Gillespie pers. comm.).</p></tp:treatment-sec><tp:treatment-sec sec-type="material" id="SECID0EERBG"><title>Material examined.</title><p>1 male (IDWM.22076), 11 juveniles (including IDWM.22080, 23002) in <named-content xmlns:xlink="http://www.w3.org/1999/xlink" content-type="dwc:institutional_code" xlink:title="Essig Museum of the University of California, Berkeley" xlink:href="http://grbio.org/institution/university-california-berkeley" xlink:type="simple">EMEC</named-content> with data French Polynesia: Marquesas Islands: Hiva Oa, Temetiu Ridge, 1170 m elev., 28-VI-2000, leg. R. Gillespie, G. Roderick. <xref ref-type="bibr" rid="B9">Gillespie (2003)</xref> reported this locality at <named-content xmlns:xlink="http://www.w3.org/1999/xlink" content-type="dwc:verbatimCoordinates" xlink:type="simple"><named-content content-type="geo-json" specific-use="{&#34;type&#34;:&#34;Point&#34;,&#34;coordinates&#34;:[-139.080000,-9.810000]}" id="NCID0EVRBG" xlink:type="simple">9.81°S, 139.08°W</named-content></named-content>.</p></tp:treatment-sec><tp:treatment-sec sec-type="remarks" id="SECID0E1RBG"><title>Remarks.</title><p><xref ref-type="bibr" rid="B23">Prószyński (2002)</xref> did not provide any explanation for placing this species in <italic><tp:taxon-name><tp:taxon-name-part taxon-name-part-type="genus" reg="Habronattus">Habronattus</tp:taxon-name-part></tp:taxon-name></italic>. A large and elbowed terminal apophysis (<abbrev xmlns:xlink="http://www.w3.org/1999/xlink" xlink:title="terminal apophysis" id="ABBRID0ELSBG" xlink:type="simple">TmA</abbrev>) has been considered a synapomorphy of <italic><tp:taxon-name><tp:taxon-name-part taxon-name-part-type="genus" reg="Habronattus">Habronattus</tp:taxon-name-part></tp:taxon-name></italic> (<xref ref-type="bibr" rid="B15">Maddison and Hedin 2003</xref>), but <italic><tp:taxon-name><tp:taxon-name-part taxon-name-part-type="genus" reg="Hivanua">H.</tp:taxon-name-part><tp:taxon-name-part taxon-name-part-type="species" reg="rufescens">rufescens</tp:taxon-name-part></tp:taxon-name></italic> has no <abbrev xmlns:xlink="http://www.w3.org/1999/xlink" xlink:title="terminal apophysis" id="ABBRID0EFTBG" xlink:type="simple">TmA</abbrev> (<xref ref-type="bibr" rid="B1">Arnedo and Gillespie 2006</xref>; Fig. <xref ref-type="fig" rid="F3">11</xref>). Nonetheless, Prószyński may have noticed some shared trait, because indeed <italic><tp:taxon-name><tp:taxon-name-part taxon-name-part-type="genus" reg="Hivanua">H.</tp:taxon-name-part><tp:taxon-name-part taxon-name-part-type="species" reg="rufescens">rufescens</tp:taxon-name-part></tp:taxon-name></italic> is more closely related to <italic><tp:taxon-name><tp:taxon-name-part taxon-name-part-type="genus" reg="Habronattus">Habronattus</tp:taxon-name-part></tp:taxon-name></italic> than to <italic><tp:taxon-name><tp:taxon-name-part taxon-name-part-type="genus" reg="Havaika">Havaika</tp:taxon-name-part></tp:taxon-name></italic>, and its congener <italic><tp:taxon-name><tp:taxon-name-part taxon-name-part-type="genus" reg="Hivanua">H.</tp:taxon-name-part><tp:taxon-name-part taxon-name-part-type="species" reg="tekao">tekao</tp:taxon-name-part></tp:taxon-name></italic> sp. nov. does have an elbowed <abbrev xmlns:xlink="http://www.w3.org/1999/xlink" xlink:title="terminal apophysis" id="ABBRID0EVUBG" xlink:type="simple">TmA</abbrev>. The gap between the embolus and tegulum is larger in <italic><tp:taxon-name><tp:taxon-name-part taxon-name-part-type="genus" reg="Hivanua">H.</tp:taxon-name-part><tp:taxon-name-part taxon-name-part-type="species" reg="rufescens">rufescens</tp:taxon-name-part></tp:taxon-name></italic> (Fig. <xref ref-type="fig" rid="F3">11</xref>) than in other <tp:taxon-name><tp:taxon-name-part taxon-name-part-type="subtribe">Harmochirina</tp:taxon-name-part></tp:taxon-name> lacking a <abbrev xmlns:xlink="http://www.w3.org/1999/xlink" xlink:title="terminal apophysis" id="ABBRID0ENVBG" xlink:type="simple">TmA</abbrev>, as if leaving room for a <abbrev xmlns:xlink="http://www.w3.org/1999/xlink" xlink:title="terminal apophysis" id="ABBRID0ERVBG" xlink:type="simple">TmA</abbrev> that was lost only recently.</p><p>There is some confusion about the geographic provenance of <italic><tp:taxon-name><tp:taxon-name-part taxon-name-part-type="genus" reg="Hivanua">H.</tp:taxon-name-part><tp:taxon-name-part taxon-name-part-type="species" reg="rufescens">rufescens</tp:taxon-name-part></tp:taxon-name></italic> and perhaps also <italic><tp:taxon-name><tp:taxon-name-part taxon-name-part-type="genus" reg="Hivanua">H.</tp:taxon-name-part><tp:taxon-name-part taxon-name-part-type="species" reg="tekao">tekao</tp:taxon-name-part></tp:taxon-name></italic> sp. nov. Berland’s original description list the types of <italic><tp:taxon-name><tp:taxon-name-part taxon-name-part-type="genus" reg="Hivanua">H.</tp:taxon-name-part><tp:taxon-name-part taxon-name-part-type="species" reg="rufescens">rufescens</tp:taxon-name-part></tp:taxon-name></italic> as from Nuku Hiva, but, as reported by <xref ref-type="bibr" rid="B23">Prószyński (2002)</xref>, the labels with the type specimens in <named-content xmlns:xlink="http://www.w3.org/1999/xlink" content-type="dwc:institutional_code" xlink:title="Natural History Museum, London" xlink:href="http://grbio.org/institution/natural-history-museum-london" xlink:type="simple">NHMUK</named-content> (examined by D. Sherwood pers. comm.) indicate a collecting locality of Hiva Oa, 133 km to the southeast. Those specimens, studied by <xref ref-type="bibr" rid="B23">Prószyński (2002)</xref>, do indeed appear to be the types, not only because his drawings match well Berland’s original drawings, but also because their labels seem clearly to be of the types. They read “<tp:taxon-name><tp:taxon-name-part taxon-name-part-type="genus" reg="Sandalodes">Sandalodes</tp:taxon-name-part><tp:taxon-name-part taxon-name-part-type="species" reg="rufescens">rufescens</tp:taxon-name-part></tp:taxon-name> Berland Type F et M”, and “1926.1.27.297-304; Hiva Oa, Marquesas Is.; C.L. Collenette 31.12.24; 3000–4000 ft.; S. Y. ‘St George’; S.E.R.A.” (D. Sherwood pers. comm.). This indicates the specimens were collected by the Scientific Expeditionary Research Association, from the ship “St George”, and formally accessioned by the <named-content xmlns:xlink="http://www.w3.org/1999/xlink" content-type="dwc:institutional_code" xlink:title="Natural History Museum, London" xlink:href="http://grbio.org/institution/natural-history-museum-london" xlink:type="simple">NHMUK</named-content> in 1926. While there could be an error in this label, it is more reasonable to respect the physical material and instead assume that Berland made an error in the publication.</p><fig id="F3" position="float" orientation="portrait"><object-id xmlns:xlink="http://www.w3.org/1999/xlink" content-type="doi" xlink:type="simple">10.3897/zookeys.1200.120868.figures11-14</object-id><object-id xmlns:xlink="http://www.w3.org/1999/xlink" content-type="arpha" xlink:type="simple">0572087C-2A5F-52B4-9B13-836CE90E08F0</object-id><label>Figures 11–14.</label><caption><p><italic><tp:taxon-name><tp:taxon-name-part taxon-name-part-type="genus" reg="Hivanua">Hivanua</tp:taxon-name-part><tp:taxon-name-part taxon-name-part-type="species" reg="rufescens">rufescens</tp:taxon-name-part></tp:taxon-name></italic> (Berland, 1934), specimen IDWM.22076 from Hiva Oa. <bold>11</bold> palp, ventral view <bold>12</bold> same, prolateral <bold>13</bold> face <bold>14</bold> habitus. Scale bars: 0.1 mm for palp; 1.0 mm for body.</p></caption><graphic xmlns:xlink="http://www.w3.org/1999/xlink" xlink:href="zookeys-1200-215_article-120868__-g003.jpg" position="float" orientation="portrait" xlink:type="simple" id="oo_1044567.jpg"><uri content-type="original_file" xlink:type="simple">https://binary.pensoft.net/fig/1044567</uri></graphic></fig><p>The material collected more recently by Gillespie and others from Nuku Hiva and Hiva Oa (<xref ref-type="bibr" rid="B1">Arnedo and Gillespie 2006</xref>) could help resolve Berland’s confusion if it confirmed <italic><tp:taxon-name><tp:taxon-name-part taxon-name-part-type="genus" reg="Hivanua">H.</tp:taxon-name-part><tp:taxon-name-part taxon-name-part-type="species" reg="rufescens">rufescens</tp:taxon-name-part></tp:taxon-name></italic> on Hiva Oa, except that there is unfortunately a similar contradiction between vial labels and published information for these more recent specimens. For a specimen they list as “<italic><tp:taxon-name><tp:taxon-name-part taxon-name-part-type="genus" reg="Habronattus">Habronattus</tp:taxon-name-part><tp:taxon-name-part taxon-name-part-type="species" reg="rufescens">rufescens</tp:taxon-name-part></tp:taxon-name></italic>, Marquesas, Nuku Hiva”, <xref ref-type="bibr" rid="B1">Arnedo and Gillespie (2006)</xref> gave a palp photo (their figure 2Q) that can be matched to the specimen in <named-content xmlns:xlink="http://www.w3.org/1999/xlink" content-type="dwc:institutional_code" xlink:title="Essig Museum of the University of California, Berkeley" xlink:href="http://grbio.org/institution/university-california-berkeley" xlink:type="simple">EMEC</named-content> here labelled IDWM.22076 (as indicated by the unusual dark line on the tegulum; Fig. <xref ref-type="fig" rid="F3">11</xref>). Its palp is a good match to the paratype of <italic><tp:taxon-name><tp:taxon-name-part taxon-name-part-type="genus" reg="Hivanua">H.</tp:taxon-name-part><tp:taxon-name-part taxon-name-part-type="species" reg="rufescens">rufescens</tp:taxon-name-part></tp:taxon-name></italic> illustrated by <xref ref-type="bibr" rid="B23">Prószyński (2002)</xref>. Thus, the specimen they reported as <italic><tp:taxon-name><tp:taxon-name-part taxon-name-part-type="genus" reg="Hivanua">H.</tp:taxon-name-part><tp:taxon-name-part taxon-name-part-type="species" reg="rufescens">rufescens</tp:taxon-name-part></tp:taxon-name></italic> appears to be properly identified. However, that specimen and the accompanying juveniles are in vials whose labels indicate they were collected from Hiva Oa, not Nuku Hiva. Conversely, the other Marquesas male they discussed, “<italic><tp:taxon-name><tp:taxon-name-part taxon-name-part-type="genus" reg="Habronattus">Habronattus</tp:taxon-name-part></tp:taxon-name></italic> sp. Marquesas, Hiva Oa” can be identified by details of setal placement (in their figure 2P) as specimen IDWM.22075 in a vial labelled as from Nuku Hiva. The DNA sequences they reported are likewise attributed to the correct species, but to the wrong islands. Those reported for <italic><tp:taxon-name><tp:taxon-name-part taxon-name-part-type="genus" reg="Hivanua">H.</tp:taxon-name-part><tp:taxon-name-part taxon-name-part-type="species" reg="rufescens">rufescens</tp:taxon-name-part></tp:taxon-name></italic> (<ext-link xmlns:xlink="http://www.w3.org/1999/xlink" ext-link-type="gen" xlink:href="DQ531803" xlink:type="simple">DQ531803</ext-link> and <ext-link xmlns:xlink="http://www.w3.org/1999/xlink" ext-link-type="gen" xlink:href="DQ532084" xlink:type="simple">DQ532084</ext-link>) are close matches to those obtained here from juveniles accompanying their <italic><tp:taxon-name><tp:taxon-name-part taxon-name-part-type="genus" reg="Hivanua">H.</tp:taxon-name-part><tp:taxon-name-part taxon-name-part-type="species" reg="rufescens">rufescens</tp:taxon-name-part></tp:taxon-name></italic> male, while those sequences reported (<ext-link xmlns:xlink="http://www.w3.org/1999/xlink" ext-link-type="gen" xlink:href="DQ531801" xlink:type="simple">DQ531801</ext-link> and <ext-link xmlns:xlink="http://www.w3.org/1999/xlink" ext-link-type="gen" xlink:href="DQ532082" xlink:type="simple">DQ532082</ext-link>) for the specimen that is here called <italic><tp:taxon-name><tp:taxon-name-part taxon-name-part-type="genus" reg="Hivanua">H.</tp:taxon-name-part><tp:taxon-name-part taxon-name-part-type="species" reg="tekao">tekao</tp:taxon-name-part></tp:taxon-name></italic> IDWM.22075 (their figure 2P) are closely similar to those obtained here from other specimens of <italic><tp:taxon-name><tp:taxon-name-part taxon-name-part-type="genus" reg="Hivanua">H.</tp:taxon-name-part><tp:taxon-name-part taxon-name-part-type="species" reg="tekao">tekao</tp:taxon-name-part></tp:taxon-name></italic> sp. nov. from Nuku Hiva. All of this is consistent with Arnedo and Gillespie attributing the palp and DNA to the correct specimens but recording their localities incorrectly. It is possible that Berland’s misreported locality for <italic><tp:taxon-name><tp:taxon-name-part taxon-name-part-type="genus" reg="Hivanua">H.</tp:taxon-name-part><tp:taxon-name-part taxon-name-part-type="species" reg="rufescens">rufescens</tp:taxon-name-part></tp:taxon-name></italic> misled Arnedo and Gillespie to doubt and mistake the locality of their matching specimen.</p><p>I provisionally interpret the labeling of the vials to be correct for both the Berland and Gillespie specimens. The known specimens of <italic><tp:taxon-name><tp:taxon-name-part taxon-name-part-type="genus" reg="Hivanua">H.</tp:taxon-name-part><tp:taxon-name-part taxon-name-part-type="species" reg="rufescens">rufescens</tp:taxon-name-part></tp:taxon-name></italic> are, therefore, from Hiva Oa. The male of <italic><tp:taxon-name><tp:taxon-name-part taxon-name-part-type="genus" reg="Hivanua">H.</tp:taxon-name-part><tp:taxon-name-part taxon-name-part-type="species" reg="rufescens">rufescens</tp:taxon-name-part></tp:taxon-name></italic> that Arnedo and Gillespie showed in Fig. <xref ref-type="fig" rid="F1">2Q</xref> and whose DNA was reported as <ext-link xmlns:xlink="http://www.w3.org/1999/xlink" ext-link-type="gen" xlink:href="DQ531803" xlink:type="simple">DQ531803</ext-link>, etc., is now labelled as specimen IDWM.22076. The known specimens of <italic><tp:taxon-name><tp:taxon-name-part taxon-name-part-type="genus" reg="Hivanua">H.</tp:taxon-name-part><tp:taxon-name-part taxon-name-part-type="species" reg="tekao">tekao</tp:taxon-name-part></tp:taxon-name></italic> sp. nov. are interpreted as from Nuku Hiva. The male shown in Arnedo and Gillespie’s figure 2P and whose DNA was reported as <ext-link xmlns:xlink="http://www.w3.org/1999/xlink" ext-link-type="gen" xlink:href="DQ531801" xlink:type="simple">DQ531801</ext-link>, etc., is now labelled as specimen IDWM.22075.</p></tp:treatment-sec><tp:treatment-sec><!--Section generated to contain objects referenced in tp:taxon-treatment.--><fig id="F1" position="float" orientation="portrait"><object-id xmlns:xlink="http://www.w3.org/1999/xlink" content-type="doi" xlink:type="simple">10.3897/zookeys.1200.120868.figures1-2</object-id><object-id xmlns:xlink="http://www.w3.org/1999/xlink" content-type="arpha" xlink:type="simple">D9255E26-50A0-5FD8-B89E-9F372E3DEF7F</object-id><label>Figures 1, 2.</label><caption><p>Phylogeny <bold>1</bold> maximum-likelihood tree from concatenated data set of 1476 <abbrev xmlns:xlink="http://www.w3.org/1999/xlink" xlink:title="Ultraconserved Element" id="ABBRID0ESPAG" xlink:type="simple">UCE</abbrev> loci. <bold>2</bold> maximum-likelihood tree from mitochondrial genomes recovered as bycatch in <abbrev xmlns:xlink="http://www.w3.org/1999/xlink" xlink:title="Ultraconserved Element" id="ABBRID0EYPAG" xlink:type="simple">UCE</abbrev> sequencing reads. Numbers are percentage of 1,000 bootstrap replicates showing the clade. Filled circle highlights the holotype of <italic><tp:taxon-name><tp:taxon-name-part taxon-name-part-type="genus" reg="Hivanua">Hivanua</tp:taxon-name-part><tp:taxon-name-part taxon-name-part-type="species" reg="tekao">tekao</tp:taxon-name-part></tp:taxon-name></italic> sp. nov.</p></caption><graphic xmlns:xlink="http://www.w3.org/1999/xlink" xlink:href="zookeys-1200-215_article-120868__-g001.jpg" position="float" orientation="portrait" xlink:type="simple" id="oo_1044565.jpg"><uri content-type="original_file" xlink:type="simple">https://binary.pensoft.net/fig/1044565</uri></graphic></fig></tp:treatment-sec><ref-list><ref id="B23"><mixed-citation xmlns:xlink="http://www.w3.org/1999/xlink" xlink:type="simple"><person-group><name name-style="western"><surname>Prószyński</surname><given-names>J</given-names></name></person-group> (<year>2002</year>) <article-title>Remarks on <tp:taxon-name><tp:taxon-name-part taxon-name-part-type="family">Salticidae</tp:taxon-name-part></tp:taxon-name> (<tp:taxon-name><tp:taxon-name-part taxon-name-part-type="order">Aranei</tp:taxon-name-part></tp:taxon-name>) from Hawaii, with description of <italic><tp:taxon-name><tp:taxon-name-part taxon-name-part-type="genus">Havaika</tp:taxon-name-part></tp:taxon-name></italic> - gen. nov.</article-title><source><tp:taxon-name><tp:taxon-name-part taxon-name-part-type="phylum">Arthropoda</tp:taxon-name-part></tp:taxon-name> Selecta</source><volume>10</volume>: <fpage>225</fpage>–<lpage>241</lpage>.</mixed-citation></ref><ref id="B9"><mixed-citation xmlns:xlink="http://www.w3.org/1999/xlink" xlink:type="simple"><person-group><name name-style="western"><surname>Gillespie</surname><given-names>RG</given-names></name></person-group> (<year>2003</year>) Marquesan spiders of the genus <italic><tp:taxon-name><tp:taxon-name-part taxon-name-part-type="genus">Tetragnatha</tp:taxon-name-part></tp:taxon-name></italic> (<tp:taxon-name><tp:taxon-name-part taxon-name-part-type="order">Araneae</tp:taxon-name-part></tp:taxon-name>, <tp:taxon-name><tp:taxon-name-part taxon-name-part-type="family">Tetragnathidae</tp:taxon-name-part></tp:taxon-name>). The Journal of Arachnology 31(1): 62–77. <ext-link xlink:href="10.1636/0161-8202(2003)031%5B0062:MSOTGT%5D2.0.CO;2" ext-link-type="doi" xlink:type="simple">https://doi.org/10.1636/0161-8202(2003)031[0062:MSOTGT]2.0.CO;2</ext-link></mixed-citation></ref><ref id="B15"><mixed-citation xmlns:xlink="http://www.w3.org/1999/xlink" xlink:type="simple"><person-group><name name-style="western"><surname>Maddison</surname><given-names>WP</given-names></name><name name-style="western"><surname>Hedin</surname><given-names>MC</given-names></name></person-group> (<year>2003</year>) <article-title>Phylogeny of <italic><tp:taxon-name><tp:taxon-name-part taxon-name-part-type="genus">Habronattus</tp:taxon-name-part></tp:taxon-name></italic> jumping spiders (<tp:taxon-name><tp:taxon-name-part taxon-name-part-type="order">Araneae</tp:taxon-name-part></tp:taxon-name>: <tp:taxon-name><tp:taxon-name-part taxon-name-part-type="family">Salticidae</tp:taxon-name-part></tp:taxon-name>), with consideration of genitalic and courtship evolution.</article-title><source>Systematic Entomology</source><volume>28</volume>(<issue>1</issue>): <fpage>1</fpage>–<lpage>21</lpage>. <ext-link xlink:href="10.1046/j.1365-3113.2003.00195.x" ext-link-type="doi" xlink:type="simple">https://doi.org/10.1046/j.1365-3113.2003.00195.x</ext-link></mixed-citation></ref><ref id="B1"><mixed-citation xmlns:xlink="http://www.w3.org/1999/xlink" xlink:type="simple"><person-group><name name-style="western"><surname>Arnedo</surname><given-names>MA</given-names></name><name name-style="western"><surname>Gillespie</surname><given-names>RG</given-names></name></person-group> (<year>2006</year>) <article-title>Species diversification patterns in the Polynesian jumping spider genus <italic><tp:taxon-name><tp:taxon-name-part taxon-name-part-type="genus">Havaika</tp:taxon-name-part></tp:taxon-name></italic> Prószyński, 2001 (<tp:taxon-name><tp:taxon-name-part taxon-name-part-type="order">Araneae</tp:taxon-name-part></tp:taxon-name>, <tp:taxon-name><tp:taxon-name-part taxon-name-part-type="family">Salticidae</tp:taxon-name-part></tp:taxon-name>).</article-title><source>Molecular Phylogenetics and Evolution</source><volume>41</volume>(<issue>2</issue>): <fpage>472</fpage>–<lpage>495</lpage>. <ext-link xlink:href="10.1016/j.ympev.2006.05.012" ext-link-type="doi" xlink:type="simple">https://doi.org/10.1016/j.ympev.2006.05.012</ext-link></mixed-citation></ref></ref-list></tp:taxon-treatment>
