# Supplementary material for: ﻿Hivanua, a new genus of harmochirine jumping spiders from the Marquesas Islands (Araneae, Salticidae, Harmochirina)
Source: Zookeys. 2024 May 9;1200:215–30. doi: 10.3897/zookeys.1200.120868 (PMC11099472; doi:10.3897/zookeys.1200.120868)
Supplement: XML Treatment for Hivanua tekao [file zookeys.1200.120868-treatment3.xml]

<!DOCTYPE tp:taxon-treatment
  PUBLIC "-//TaxonX//DTD Taxonomic Treatment Publishing DTD v0 20100105//EN" "tax-treatment-NSO.dtd">
<tp:taxon-treatment xmlns:tp="http://www.plazi.org/taxpub"><tp:treatment-meta><kwd-group><label>Taxon classification</label><kwd>
              <named-content content-type="kingdom">Animalia</named-content>
            </kwd><kwd>
              <named-content content-type="order">Araneae</named-content>
            </kwd><kwd>
              <named-content content-type="family">Salticidae</named-content>
            </kwd></kwd-group><mixed-citation publication-type="journal"><person-group><name><surname>Maddison</surname><given-names>Wayne P.</given-names></name></person-group><article-title>﻿<italic><tp:taxon-name><tp:taxon-name-part taxon-name-part-type="genus" reg="Hivanua">Hivanua</tp:taxon-name-part></tp:taxon-name></italic>, a new genus of harmochirine jumping spiders from the Marquesas Islands (<tp:taxon-name><tp:taxon-name-part taxon-name-part-type="order">Araneae</tp:taxon-name-part></tp:taxon-name>, <tp:taxon-name><tp:taxon-name-part taxon-name-part-type="family">Salticidae</tp:taxon-name-part></tp:taxon-name>, <tp:taxon-name><tp:taxon-name-part taxon-name-part-type="subtribe">Harmochirina</tp:taxon-name-part></tp:taxon-name>)</article-title><source>Zookeys</source><day>09</day><month>05</month><year>2024</year><volume>1200</volume><fpage>215</fpage><lpage>230</lpage><pub-id pub-id-type="doi">10.3897/zookeys.1200.120868</pub-id></mixed-citation></tp:treatment-meta><tp:nomenclature><label>﻿</label><tp:taxon-name>
            <object-id xmlns:xlink="http://www.w3.org/1999/xlink" content-type="arpha" xlink:type="simple">55C3C7B8-C64C-5F36-9520-66266D6DF17E</object-id>
            <tp:taxon-name-part taxon-name-part-type="genus" reg="Hivanua">Hivanua</tp:taxon-name-part>
            <tp:taxon-name-part taxon-name-part-type="species" reg="tekao">tekao</tp:taxon-name-part>
            <object-id xmlns:xlink="http://www.w3.org/1999/xlink" content-type="zoobank" xlink:type="simple">https://zoobank.org//A213F09A-F764-411E-97D8-CD1447F742D8</object-id>
          </tp:taxon-name><tp:taxon-authority>Maddison</tp:taxon-authority><tp:taxon-status xmlns:xlink="http://www.w3.org/1999/xlink" xlink:type="simple">sp. nov.</tp:taxon-status><xref ref-type="fig" rid="F4">Figs 15–22</xref><xref ref-type="fig" rid="F5">, 27–30</xref><xref ref-type="fig" rid="F4">; possibly also Figs 23–26</xref><xref ref-type="fig" rid="F5">, 31–38</xref></tp:nomenclature><tp:treatment-sec sec-type="type material" id="SECID0ESAAI"><title>Type material.</title><p>Male holotype (W. Maddison voucher code d560, in <named-content xmlns:xlink="http://www.w3.org/1999/xlink" content-type="dwc:institutional_code" xlink:title="Bernice P. Bishop Museum" xlink:href="http://grbio.org/institution/bishop-museum" xlink:type="simple">BPBM</named-content>), with data French Polynesia: Marquesas Islands: Nuku Hiva, Mt Tekao, 1200 m elev. 23-VI-2000, leg. R. Gillespie. Female paratype (W. Maddison voucher code IDWM.23001, in <named-content xmlns:xlink="http://www.w3.org/1999/xlink" content-type="dwc:institutional_code" xlink:title="Essig Museum of the University of California, Berkeley" xlink:href="http://grbio.org/institution/university-california-berkeley" xlink:type="simple">EMEC</named-content>), with data French Polynesia: Marquesas Islands: Nuku Hiva, Mt Tekao, 1185 m elev., 23-VI-2000, leg. R. Gillespie, L. Shapiro. <xref ref-type="bibr" rid="B9">Gillespie (2003)</xref> reported the 1185 m elevation locality at <named-content xmlns:xlink="http://www.w3.org/1999/xlink" content-type="dwc:verbatimCoordinates" xlink:type="simple"><named-content content-type="geo-json" specific-use="{&#34;type&#34;:&#34;Point&#34;,&#34;coordinates&#34;:[-140.170000,-8.860000]}" id="NCID0EHBAI" xlink:type="simple">8.86°S, 140.17°W</named-content></named-content>. (See comments on provenance under <italic><tp:taxon-name><tp:taxon-name-part taxon-name-part-type="genus" reg="Hivanua">H.</tp:taxon-name-part><tp:taxon-name-part taxon-name-part-type="species" reg="rufescens">rufescens</tp:taxon-name-part></tp:taxon-name></italic>.)</p></tp:treatment-sec><tp:treatment-sec sec-type="etymology" id="SECID0EXBAI"><title>Etymology.</title><p>Derived from the name of the type locality; treated as a noun in apposition.</p></tp:treatment-sec><tp:treatment-sec sec-type="diagnosis" id="SECID0E3BAI"><title>Diagnosis.</title><p>Embolus accompanied by a terminal apophysis (<abbrev xmlns:xlink="http://www.w3.org/1999/xlink" xlink:title="terminal apophysis" id="ABBRID0ECCAI" xlink:type="simple">TmA</abbrev>), lacking in other species of <italic><tp:taxon-name><tp:taxon-name-part taxon-name-part-type="genus" reg="Havaika">Havaika</tp:taxon-name-part></tp:taxon-name></italic> and <italic><tp:taxon-name><tp:taxon-name-part taxon-name-part-type="genus" reg="Hivanua">Hivanua</tp:taxon-name-part></tp:taxon-name></italic>. The <abbrev xmlns:xlink="http://www.w3.org/1999/xlink" xlink:title="terminal apophysis" id="ABBRID0EUCAI" xlink:type="simple">TmA</abbrev> is long, thin, and elbowed, and thus resembles that of <italic><tp:taxon-name><tp:taxon-name-part taxon-name-part-type="genus" reg="Habronattus">Habronattus</tp:taxon-name-part></tp:taxon-name></italic> (<xref ref-type="bibr" rid="B10">Griswold 1987</xref>). Otherwise, similar to <italic><tp:taxon-name><tp:taxon-name-part taxon-name-part-type="genus" reg="Hivanua">H.</tp:taxon-name-part><tp:taxon-name-part taxon-name-part-type="species" reg="rufescens">rufescens</tp:taxon-name-part></tp:taxon-name></italic>, <italic><tp:taxon-name><tp:taxon-name-part taxon-name-part-type="genus" reg="Hivanua">H.</tp:taxon-name-part><tp:taxon-name-part taxon-name-part-type="species" reg="tekao">tekao</tp:taxon-name-part></tp:taxon-name></italic> sp. nov. is large bodied and with long appendages, especially the first legs in the male, and light to medium brown throughout except for indistinct markings. Females differ from those of <italic><tp:taxon-name><tp:taxon-name-part taxon-name-part-type="genus" reg="Hivanua">H.</tp:taxon-name-part><tp:taxon-name-part taxon-name-part-type="species" reg="nigrolineata">nigrolineata</tp:taxon-name-part></tp:taxon-name></italic>, <italic><tp:taxon-name><tp:taxon-name-part taxon-name-part-type="genus" reg="Hivanua">H.</tp:taxon-name-part><tp:taxon-name-part taxon-name-part-type="species" reg="flavipes">flavipes</tp:taxon-name-part></tp:taxon-name></italic>, and <italic><tp:taxon-name><tp:taxon-name-part taxon-name-part-type="genus" reg="Hivanua">H.</tp:taxon-name-part><tp:taxon-name-part taxon-name-part-type="species" reg="triangulifera">triangulifera</tp:taxon-name-part></tp:taxon-name></italic> in being more robust, with abdominal markings indistinct. Females are paler than the holotype of <italic><tp:taxon-name><tp:taxon-name-part taxon-name-part-type="genus" reg="Hivanua">H.</tp:taxon-name-part><tp:taxon-name-part taxon-name-part-type="species" reg="nigrescens">nigrescens</tp:taxon-name-part></tp:taxon-name></italic>. However, given the lack of clarity of which females belong to <italic><tp:taxon-name><tp:taxon-name-part taxon-name-part-type="genus" reg="Hivanua">H.</tp:taxon-name-part><tp:taxon-name-part taxon-name-part-type="species" reg="tekao">tekao</tp:taxon-name-part></tp:taxon-name></italic> sp. nov., any attempt to identify them is difficult at present.</p></tp:treatment-sec><tp:treatment-sec sec-type="description" id="SECID0EQFAI"><title>Description.</title><p><bold>Male</bold> (based on holotype, specimen d560). Carapace length 3.96, width 2.92; abdomen length 3.70. <bold><italic>Carapace</italic></bold> (Fig. <xref ref-type="fig" rid="F4">17</xref>): medium to dark brown, with two longitudinal thoracic bands of paler integument and thin covering of white scales, and marginal band of sparse white scales. Remainder of carapace thinly covered in setae, some in ocular quadrangle with bronze sheen. <bold><italic>Clypeus</italic></bold> medium to dark brown, sparsely covered with setae, with some long pale setae overhanging chelicerae (Fig. <xref ref-type="fig" rid="F4">18</xref>). <bold><italic>Chelicerae</italic></bold> vertical, orange-brown, with patch of white scales basally. One simple retromarginal and two promarginal teeth. <bold><italic>Palp</italic></bold>, like legs, uniform brown with few setae. Patella and tibia unusually long compared to other pellenine harmochirines. Embolus thin, originating at about 7:00 (Fig. <xref ref-type="fig" rid="F4">15</xref>). <abbrev xmlns:xlink="http://www.w3.org/1999/xlink" xlink:title="terminal apophysis" id="ABBRID0EQGAI" xlink:type="simple">TmA</abbrev> present, narrowing to a point, angled toward 10:30 initially, then bending (and thus elbowed) as it nears the embolus. <bold><italic>Legs</italic></bold> light brown, the front legs slightly darker. First legs especially long. First tibia with four anterior and three posterior ventral macrosetae. Length of femur I 3.65, II 2.29, III 2.76, IV 2.60; patella + tibia I 5.31, II 2.76, III 2.76, IV 2.71; metatarsus + tarsus I 3.54, II 2.14, III 2.66, IV 2.71. <bold><italic>Abdomen</italic></bold> indistinctly marked, with a trace of a central chevron.</p><fig id="F4" position="float" orientation="portrait"><object-id xmlns:xlink="http://www.w3.org/1999/xlink" content-type="doi" xlink:type="simple">10.3897/zookeys.1200.120868.figures15-26</object-id><object-id xmlns:xlink="http://www.w3.org/1999/xlink" content-type="arpha" xlink:type="simple">BA4A8A9E-14E7-5A72-8855-6962F69E129D</object-id><label>Figures 15–26.</label><caption><p><italic><tp:taxon-name><tp:taxon-name-part taxon-name-part-type="genus" reg="Hivanua">Hivanua</tp:taxon-name-part><tp:taxon-name-part taxon-name-part-type="species" reg="tekao">tekao</tp:taxon-name-part></tp:taxon-name></italic> sp. nov. and a specimen that may be distinct, all from Nuku Hiva <bold>15–18</bold><italic><tp:taxon-name><tp:taxon-name-part taxon-name-part-type="genus" reg="Hivanua">H.</tp:taxon-name-part><tp:taxon-name-part taxon-name-part-type="species" reg="tekao">tekao</tp:taxon-name-part></tp:taxon-name></italic> sp. nov. holotype, specimen d560 <bold>15</bold> palp, ventral view <bold>16</bold> same, prolateral <bold>17</bold> habitus <bold>18</bold> face <bold>19–22</bold><italic><tp:taxon-name><tp:taxon-name-part taxon-name-part-type="genus" reg="Hivanua">H.</tp:taxon-name-part><tp:taxon-name-part taxon-name-part-type="species" reg="tekao">tekao</tp:taxon-name-part></tp:taxon-name></italic> sp. nov. male, specimen IDWM.22075 <bold>19</bold> palp, ventral view <bold>20</bold> same, prolateral <bold>21</bold> habitus <bold>22</bold> face. <bold>23–26</bold><tp:taxon-name><tp:taxon-name-part taxon-name-part-type="genus" reg="Hivanua">H.</tp:taxon-name-part><tp:taxon-name-part taxon-name-part-type="uncertainty-rank">cf.</tp:taxon-name-part><tp:taxon-name-part taxon-name-part-type="species" reg="tekao">tekao</tp:taxon-name-part></tp:taxon-name>, specimen d561 <bold>23</bold> palp, ventral view <bold>24</bold> same, prolateral <bold>25</bold> habitus <bold>26</bold> face. Abbreviations: <abbrev xmlns:xlink="http://www.w3.org/1999/xlink" xlink:title="terminal apophysis" id="ABBRID0EOJAI" xlink:type="simple">TmA</abbrev>, terminal apophysis; e, embolus. Scale bars: 0.1 mm for palps; 1.0 mm for bodies.</p></caption><graphic xmlns:xlink="http://www.w3.org/1999/xlink" xlink:href="zookeys-1200-215_article-120868__-g004.jpg" position="float" orientation="portrait" xlink:type="simple" id="oo_1044568.jpg"><uri content-type="original_file" xlink:type="simple">https://binary.pensoft.net/fig/1044568</uri></graphic></fig><p><bold>Female</bold> (based on specimen IDWM.23001). Carapace length 4.01, width 3.02; abdomen length 4.90. <bold><italic>Carapace</italic></bold> (Fig. <xref ref-type="fig" rid="F5">27</xref>): Structure, colour as in male. <bold><italic>Clypeus</italic></bold> brown covered with white scales, which overhang chelicerae. <bold><italic>Chelicerae</italic></bold> orange-brown, with a few white scales near the base. One simple retromarginal and two promarginal teeth. <bold><italic>Legs</italic></bold> light brown with a few scattered white scales. First tibia with four anterior and three posterior ventral macrosetae. Length of femur I 2.45, II 2.19, III2.60, IV 2.60; patella + tibia I 3.28, II 2.60, III 2.76, IV 2.76; metatarsus + tarsus I 2.08, II 1.77, III 2.40, IV 2.60. <bold><italic>Abdomen</italic></bold> medium brown except that posterior third is covered with a prominent triangular white patch, with white scales. <bold><italic>Epigyne</italic></bold> with basic simple <italic><tp:taxon-name><tp:taxon-name-part taxon-name-part-type="genus" reg="Habronattus">Habronattus</tp:taxon-name-part></tp:taxon-name></italic> or <italic><tp:taxon-name><tp:taxon-name-part taxon-name-part-type="genus" reg="Bianor">Bianor</tp:taxon-name-part></tp:taxon-name></italic>-like form, with a triangular <abbrev xmlns:xlink="http://www.w3.org/1999/xlink" xlink:title="epigynal coupling pocket" id="ABBRID0E6KAI" xlink:type="simple">ECP</abbrev> placed centrally, flanked by two crescent-shaped atria (Fig. <xref ref-type="fig" rid="F5">29</xref>). The vulva shows the spermatheca forming a compact coil, much like those of <italic><tp:taxon-name><tp:taxon-name-part taxon-name-part-type="genus" reg="Habronattus">Habronattus</tp:taxon-name-part></tp:taxon-name></italic> (Fig. <xref ref-type="fig" rid="F5">30</xref>).</p></tp:treatment-sec><tp:treatment-sec sec-type="variation" id="SECID0ESLAI"><title>Variation.</title><p>Three specimens can be reasonably securely considered to be <italic><tp:taxon-name><tp:taxon-name-part taxon-name-part-type="genus" reg="Hivanua">H.</tp:taxon-name-part><tp:taxon-name-part taxon-name-part-type="species" reg="tekao">tekao</tp:taxon-name-part></tp:taxon-name></italic> sp. nov. The male chosen as holotype, d560, closely resembles another male, IDWM.22075 in markings and palp; the female described, IDWM.23001, is placed next to the holotype in the phylogeny based on 1195 gene loci. The short branch lengths and discordance between mitochondrial and nuclear results (Fig. <xref ref-type="fig" rid="F1">1</xref> vs. Fig. <xref ref-type="fig" rid="F1">2</xref>) would be consistent with those and all the other Mount Tekao specimens belong being a single species. However, on Mount Tekao there are two forms of males distinct enough that they might have been suspected as separate species. Male specimen d561 has longitudinal white stripes along the side of the abdomen and the embolus arising at 6:00, while males d560 and IDWM.22075 lack the stripes and have the embolus arising at about 7:00. Subadult male IDWM.22077 appears to match d561, with white stripes and 6:00 embolus origin (developed enough to see through the subadult integument), while subadult male IDWM.22078 lacks stripes and appears to have a 7:00 embolus origin (though this is unclear). The stripes could easily be polymorphic, but a difference in bulb rotation like that seen between Figs <xref ref-type="fig" rid="F4">15</xref>, <xref ref-type="fig" rid="F4">19</xref> versus Fig. <xref ref-type="fig" rid="F4">24</xref> would typically mark a different species, based on patterns in other groups. However, those differences do not form a clear pattern on the molecular phylogeny. From the <abbrev xmlns:xlink="http://www.w3.org/1999/xlink" xlink:title="Ultraconserved Element" id="ABBRID0EXMAI" xlink:type="simple">UCE</abbrev> data (Fig. <xref ref-type="fig" rid="F1">1</xref>), one could suspect an unstriped less-rotated species (d560, IDWM.23001) and a striped more-rotated species (d561, IDWM.22077, 78, 79), but that would require doubting the appearance of the subadult IDWM.22078. It would also be contradicted by the mitochondrial genome, which places female IDWM.22079 instead of IDWM.23001 with the unstriped male d560. These two females appear morphologically the same, except that IDWM.23001 might have an extra coil in the spermatheca. That, however, would be against the expectations of IDWM.23001 belonging to a male with a shorter embolus. And, despite the difference in palp rotation, the striped male d561 has only one nucleotide difference with the unstriped male IDWM.22075 (Arnedo and Gillespie’s sequenced male from Nuku Hiva) in 16SND1.</p><p>Against all this confusion, I have decided to refer three specimens to <italic><tp:taxon-name><tp:taxon-name-part taxon-name-part-type="genus" reg="Hivanua">H.</tp:taxon-name-part><tp:taxon-name-part taxon-name-part-type="species" reg="tekao">tekao</tp:taxon-name-part></tp:taxon-name></italic> sp. nov. (male d560, male IDWM.22075, female IDWM.23001) and treat them as type material, and the remainder as possibly conspecific, naming them “<tp:taxon-name><tp:taxon-name-part taxon-name-part-type="genus" reg="Hivanua">H.</tp:taxon-name-part><tp:taxon-name-part taxon-name-part-type="uncertainty-rank">cf.</tp:taxon-name-part><tp:taxon-name-part taxon-name-part-type="species" reg="tekao">tekao</tp:taxon-name-part></tp:taxon-name>”. Applying formal species delimitation methods to the <abbrev xmlns:xlink="http://www.w3.org/1999/xlink" xlink:title="Ultraconserved Element" id="ABBRID0EZNAI" xlink:type="simple">UCE</abbrev> data might be able to help resolve it, but with so few specimens, it is prudent to wait until more specimens are available to determine if there is a second species.</p></tp:treatment-sec><tp:treatment-sec sec-type="natural history" id="SECID0E4NAI"><title>Natural history.</title><p>The specimens from “above Toovii” are listed as “beated from ohia”. The others from Mount Tekao, including the type specimens, are not associated with specific habitat data. However, the specimens were likely on foliage. The type locality is a “high montane wet forest” (<xref ref-type="bibr" rid="B9">Gillespie 2003</xref>). The specimens were collected as bycatch of fieldwork seeking <italic><tp:taxon-name><tp:taxon-name-part taxon-name-part-type="genus" reg="Tetragnatha">Tetragnatha</tp:taxon-name-part></tp:taxon-name></italic>, which was primarily at night and involved looking on foliage (R. Gillespie pers. comm.).</p><fig id="F5" position="float" orientation="portrait"><object-id xmlns:xlink="http://www.w3.org/1999/xlink" content-type="doi" xlink:type="simple">10.3897/zookeys.1200.120868.figures27-38</object-id><object-id xmlns:xlink="http://www.w3.org/1999/xlink" content-type="arpha" xlink:type="simple">2A2F4C43-873D-5B5D-A3C0-29695C8BC6C3</object-id><label>Figures 27–38.</label><caption><p>Females sequenced of <italic><tp:taxon-name><tp:taxon-name-part taxon-name-part-type="genus" reg="Hivanua">Hivanua</tp:taxon-name-part></tp:taxon-name></italic> from Nuku Hiva, all <italic><tp:taxon-name><tp:taxon-name-part taxon-name-part-type="genus" reg="Hivanua">H.</tp:taxon-name-part><tp:taxon-name-part taxon-name-part-type="species" reg="tekao">tekao</tp:taxon-name-part></tp:taxon-name></italic> sp. nov. or a closely related species. Each shows habitatus, face, ventral view of epigyne, and dorsal view of cleared vulva <bold>27–30</bold> specimen IDWM.23001 <bold>31–34</bold> specimen IDWM.22079 <bold>35–38</bold> specimen d558. Scale bars: 1.0 mm for bodies; 0.1 mm for epigynes.</p></caption><graphic xmlns:xlink="http://www.w3.org/1999/xlink" xlink:href="zookeys-1200-215_article-120868__-g005.jpg" position="float" orientation="portrait" xlink:type="simple" id="oo_1044569.jpg"><uri content-type="original_file" xlink:type="simple">https://binary.pensoft.net/fig/1044569</uri></graphic></fig></tp:treatment-sec><tp:treatment-sec sec-type="material" id="SECID0ETPAI"><title>Additional material examined.</title><p>These are all identified only tentatively, as <tp:taxon-name><tp:taxon-name-part taxon-name-part-type="genus" reg="Hivanua">H.</tp:taxon-name-part><tp:taxon-name-part taxon-name-part-type="uncertainty-rank">cf.</tp:taxon-name-part><tp:taxon-name-part taxon-name-part-type="species" reg="tekao">tekao</tp:taxon-name-part></tp:taxon-name>. The following are all in the <named-content xmlns:xlink="http://www.w3.org/1999/xlink" content-type="dwc:institutional_code" xlink:title="Essig Museum of the University of California, Berkeley" xlink:href="http://grbio.org/institution/university-california-berkeley" xlink:type="simple">EMEC</named-content>, from French Polynesia: Marquesas Islands: Nuku Hiva. One male (voucher code d561), one subadult male (IDWM.22078) and 4 juveniles from Mt. Tekao, 1200 m elev., 23-VI-2000, leg. R. Gillespie. One male (IDWM.22075) and one subadult males (IDWM.22077) from Mt. Tekao, 1185 m elev., 23-VI-2000, leg. R. Gillespie, L. Shapiro. Two females (one is IDWM.22079) and one juvenile from Mt. Tekao, 1100 m elev., 24-VI-2000, leg. R. Gillespie. One female (d558) from Mt. Tekao, 1200 m elev., 25-VI-2000, leg. R. Gillespie. Two females and two juveniles from above Toovii, ~2800 ft., beaten from ohia, 18-vii-2001 Claridge.</p></tp:treatment-sec><tp:treatment-sec sec-type="remarks" id="SECID0EKQAI"><title>Remarks.</title><p>The possibility that the specimens here described could be conspecific with one of Berland’s female holotypes should be addressed. The other holotype from Nuku Hiva, that of <italic><tp:taxon-name><tp:taxon-name-part taxon-name-part-type="genus" reg="Hivanua">H.</tp:taxon-name-part><tp:taxon-name-part taxon-name-part-type="species" reg="nigrolineata">nigrolineata</tp:taxon-name-part></tp:taxon-name></italic>, is quite different, delicate bodied and with lineate markings. The male that Berland placed with <italic><tp:taxon-name><tp:taxon-name-part taxon-name-part-type="genus" reg="Hivanua">H.</tp:taxon-name-part><tp:taxon-name-part taxon-name-part-type="species" reg="triangulifera">triangulifera</tp:taxon-name-part></tp:taxon-name></italic> (not examined; location of specimen unknown) is from Nuku Hiva and could match that of <tp:taxon-name><tp:taxon-name-part taxon-name-part-type="genus" reg="Hivanua">H.</tp:taxon-name-part><tp:taxon-name-part taxon-name-part-type="uncertainty-rank">cf.</tp:taxon-name-part><tp:taxon-name-part taxon-name-part-type="species" reg="tekao">tekao</tp:taxon-name-part></tp:taxon-name> shown in Figs <xref ref-type="fig" rid="F4">23–26</xref>, but there is no evidence to associate either of them with the female holotype of <italic><tp:taxon-name><tp:taxon-name-part taxon-name-part-type="genus" reg="Hivanua">H.</tp:taxon-name-part><tp:taxon-name-part taxon-name-part-type="species" reg="triangulifera">triangulifera</tp:taxon-name-part></tp:taxon-name></italic>, which is from another island, and differs from the females here considered to be <italic><tp:taxon-name><tp:taxon-name-part taxon-name-part-type="genus" reg="Hivanua">H.</tp:taxon-name-part><tp:taxon-name-part taxon-name-part-type="species" reg="tekao">tekao</tp:taxon-name-part></tp:taxon-name></italic> sp. nov. in having a simple clear chevron marking (the triangles of its specific epithet). The most obvious candidate for a match of <italic><tp:taxon-name><tp:taxon-name-part taxon-name-part-type="genus" reg="Hivanua">H.</tp:taxon-name-part><tp:taxon-name-part taxon-name-part-type="species" reg="tekao">tekao</tp:taxon-name-part></tp:taxon-name></italic> sp. nov. with a Berland species is with <italic><tp:taxon-name><tp:taxon-name-part taxon-name-part-type="genus" reg="Hivanua">H.</tp:taxon-name-part><tp:taxon-name-part taxon-name-part-type="species" reg="nigrescens">nigrescens</tp:taxon-name-part></tp:taxon-name></italic>, which, like <italic><tp:taxon-name><tp:taxon-name-part taxon-name-part-type="genus" reg="Hivanua">H.</tp:taxon-name-part><tp:taxon-name-part taxon-name-part-type="species" reg="tekao">tekao</tp:taxon-name-part></tp:taxon-name></italic> sp. nov., is large and robust. However, <italic><tp:taxon-name><tp:taxon-name-part taxon-name-part-type="genus" reg="Hivanua">H.</tp:taxon-name-part><tp:taxon-name-part taxon-name-part-type="species" reg="nigrescens">nigrescens</tp:taxon-name-part></tp:taxon-name></italic> is from a different and distant island, closer to Hiva Oa. The epigynes are too simple and poorly known to help. Because of the geographical distance, and to have a traceable name to which to attach the DNA data, the specimens here studied from Nuku Hiva are described as a new species.</p></tp:treatment-sec><tp:treatment-sec><!--Section generated to contain objects referenced in tp:taxon-treatment.--><fig id="F1" position="float" orientation="portrait"><object-id xmlns:xlink="http://www.w3.org/1999/xlink" content-type="doi" xlink:type="simple">10.3897/zookeys.1200.120868.figures1-2</object-id><object-id xmlns:xlink="http://www.w3.org/1999/xlink" content-type="arpha" xlink:type="simple">D9255E26-50A0-5FD8-B89E-9F372E3DEF7F</object-id><label>Figures 1, 2.</label><caption><p>Phylogeny <bold>1</bold> maximum-likelihood tree from concatenated data set of 1476 <abbrev xmlns:xlink="http://www.w3.org/1999/xlink" xlink:title="Ultraconserved Element" id="ABBRID0ESPAG" xlink:type="simple">UCE</abbrev> loci. <bold>2</bold> maximum-likelihood tree from mitochondrial genomes recovered as bycatch in <abbrev xmlns:xlink="http://www.w3.org/1999/xlink" xlink:title="Ultraconserved Element" id="ABBRID0EYPAG" xlink:type="simple">UCE</abbrev> sequencing reads. Numbers are percentage of 1,000 bootstrap replicates showing the clade. Filled circle highlights the holotype of <italic><tp:taxon-name><tp:taxon-name-part taxon-name-part-type="genus" reg="Hivanua">Hivanua</tp:taxon-name-part><tp:taxon-name-part taxon-name-part-type="species" reg="tekao">tekao</tp:taxon-name-part></tp:taxon-name></italic> sp. nov.</p></caption><graphic xmlns:xlink="http://www.w3.org/1999/xlink" xlink:href="zookeys-1200-215_article-120868__-g001.jpg" position="float" orientation="portrait" xlink:type="simple" id="oo_1044565.jpg"><uri content-type="original_file" xlink:type="simple">https://binary.pensoft.net/fig/1044565</uri></graphic></fig></tp:treatment-sec><ref-list><ref id="B9"><mixed-citation xmlns:xlink="http://www.w3.org/1999/xlink" xlink:type="simple"><person-group><name name-style="western"><surname>Gillespie</surname><given-names>RG</given-names></name></person-group> (<year>2003</year>) Marquesan spiders of the genus <italic><tp:taxon-name><tp:taxon-name-part taxon-name-part-type="genus">Tetragnatha</tp:taxon-name-part></tp:taxon-name></italic> (<tp:taxon-name><tp:taxon-name-part taxon-name-part-type="order">Araneae</tp:taxon-name-part></tp:taxon-name>, <tp:taxon-name><tp:taxon-name-part taxon-name-part-type="family">Tetragnathidae</tp:taxon-name-part></tp:taxon-name>). The Journal of Arachnology 31(1): 62–77. <ext-link xlink:href="10.1636/0161-8202(2003)031%5B0062:MSOTGT%5D2.0.CO;2" ext-link-type="doi" xlink:type="simple">https://doi.org/10.1636/0161-8202(2003)031[0062:MSOTGT]2.0.CO;2</ext-link></mixed-citation></ref><ref id="B10"><mixed-citation xmlns:xlink="http://www.w3.org/1999/xlink" xlink:type="simple"><person-group><name name-style="western"><surname>Griswold</surname><given-names>CE</given-names></name></person-group> (<year>1987</year>) <article-title>A revision of the jumping spider genus <italic><tp:taxon-name><tp:taxon-name-part taxon-name-part-type="genus">Habronattus</tp:taxon-name-part></tp:taxon-name></italic> F. O. P.-Cambridge (<tp:taxon-name><tp:taxon-name-part taxon-name-part-type="order">Araneae</tp:taxon-name-part></tp:taxon-name>; <tp:taxon-name><tp:taxon-name-part taxon-name-part-type="family">Salticidae</tp:taxon-name-part></tp:taxon-name>), with phenetic and cladistic analyses.</article-title><source>The University of California Publications in Entomology</source><volume>107</volume>: <fpage>1</fpage>–<lpage>344</lpage>.</mixed-citation></ref></ref-list></tp:taxon-treatment>
